# Supplementary material for: Methyl N-(di­meth­oxy­phosphor­yl)carbamate
Source: Acta Crystallogr Sect E Struct Rep Online. 2013 Jun 29;69(Pt 7):o1188–9. doi: 10.1107/S1600536813017637 (PMC3770442; doi:10.1107/S1600536813017637)
Supplement: Supplementary file 1 [file e-69-o1188-sup1.cif]

##############################################################################
#                                                                            #
# This CIF contains the data in a paper accepted for publication in          #
# Acta Crystallographica Section E. It conforms to the requirements of       #
# Notes for Authors for Acta Crystallographica Section E, and has been       #
# peer reviewed under the auspices of the IUCr Commission on Journals.       #
#                                                                            #
# Full details of the Crystallographic Information File format               #
# are given in the paper "The Crystallographic Information File (CIF):       #
# a New Standard Archive File for Crystallography" by S. R. Hall, F. H.      #
# Allen and I. D. Brown [Acta Cryst. (1991), A47, 655-685].                  #
#                                                                            #
# The current version of the core CIF dictionary is obtainable from          #
# ftp://ftp.iucr.org/pub/cif_core.dic.                                       #
#                                                                            #
# Software is freely available for graphical display of the structure(s)     #
# in this CIF. For information consult the CIF software page                 #
# http://www.iucr.org/resources/cif/software.                                #
#                                                                            #
# This file may be used for bona fide research purposes within the           #
# scientific community so long as proper attribution is given to the journal # 
# article from which it was obtained.                                        #
#                                                                            #
##############################################################################
data_I
_audit_creation_method     SHELXL-97
_chemical_name_systematic
;
Methyl <i>N</i>-(dimethoxyphosphoryl)carbamate
;
_chemical_name_common
;
;
_chemical_formula_moiety     'C4 H10 N O5 P'
_chemical_formula_sum     'C4 H10 N O5 P'
_chemical_formula_iupac     'C4 H10 N O5 P'
_chemical_formula_weight     183.10
_chemical_melting_point     337
_symmetry_cell_setting     triclinic
_symmetry_space_group_name_H-M     'P -1'
_symmetry_space_group_name_Hall     '-P 1'
loop_
    _symmetry_equiv_pos_as_xyz
    'x, y, z'
    '-x, -y, -z'
_cell_length_a     6.4410(10)
_cell_length_b     7.0180(10)
_cell_length_c     9.298(2)
_cell_angle_alpha     99.05(3)
_cell_angle_beta     96.70(3)
_cell_angle_gamma     100.54(3)
_cell_volume     403.46(14)
_cell_formula_units_Z     2
_cell_measurement_reflns_used     1635
_cell_measurement_theta_min     2.24
_cell_measurement_theta_max     24.99
_cell_measurement_temperature     293(2)
_exptl_crystal_description     block
_exptl_crystal_colour     colourless
_exptl_crystal_size_max     0.30
_exptl_crystal_size_mid     0.30
_exptl_crystal_size_min     0.25
_exptl_crystal_density_diffrn     1.507
_exptl_crystal_density_meas     ?
_exptl_crystal_density_method     'not measured'
_exptl_crystal_F_000     192
_exptl_absorpt_coefficient_mu     0.319
_exptl_absorpt_correction_type     psi-scan
_exptl_absorpt_process_details     '(North <i>et al.</i>, 1968)'
_exptl_absorpt_correction_T_min     0.9103
_exptl_absorpt_correction_T_max     0.9244
_exptl_special_details
;
;
_diffrn_ambient_temperature     293(2)
_diffrn_radiation_type     MoK\a
_diffrn_radiation_wavelength     0.71069
_diffrn_radiation_source     'fine-focus sealed tube'
_diffrn_radiation_monochromator     graphite
_diffrn_measurement_device_type     'Enraf--Nonius CAD-4'
_diffrn_measurement_method     \w/\Q
_diffrn_detector_area_resol_mean     ?
_diffrn_reflns_number     1417
_diffrn_reflns_av_R_equivalents     0.0000
_diffrn_reflns_av_sigmaI/netI     0.0161
_diffrn_reflns_theta_min     2.24
_diffrn_reflns_theta_max     25.48
_diffrn_reflns_theta_full     25.48
_diffrn_measured_fraction_theta_max     0.941
_diffrn_measured_fraction_theta_full     0.941
_diffrn_reflns_limit_h_min     0
_diffrn_reflns_limit_h_max     7
_diffrn_reflns_limit_k_min     -8
_diffrn_reflns_limit_k_max     8
_diffrn_reflns_limit_l_min     -10
_diffrn_reflns_limit_l_max     10
_diffrn_standards_number     3
_diffrn_standards_interval_count     200
_diffrn_standards_interval_time     120
_diffrn_standards_decay_%     1
_refine_special_details
;
Refinement of <i>F</i>^2^ against ALL reflections. The weighted <i>R</i>-factor
<i>wR</i> and goodness of fit <i>S</i> are based on <i>F</i>^2^, conventional
<i>R</i>-factors <i>R</i> are based on <i>F</i>, with <i>F</i> set to zero for
negative <i>F</i>^2^. The threshold expression of <i>F</i>^2^ >
2\s(<i>F</i>^2^) is used only for calculating <i>R</i>-factors(gt) <i>etc</i>.
and is not relevant to the choice of reflections for refinement.
<i>R</i>-factors based on <i>F</i>^2^ are statistically about twice as large
as those based on <i>F</i>, and <i>R</i>- factors based on ALL data will be
even larger.
;
_reflns_number_total     1417
_reflns_number_gt     1322
_reflns_threshold_expression     I>2\s(I)
_refine_ls_structure_factor_coef     Fsqd
_refine_ls_matrix_type     full
_refine_ls_R_factor_all     0.0505
_refine_ls_R_factor_gt     0.0480
_refine_ls_wR_factor_gt     0.1319
_refine_ls_wR_factor_ref     0.1333
_refine_ls_goodness_of_fit_ref     1.042
_refine_ls_restrained_S_all     1.042
_refine_ls_number_reflns     1417
_refine_ls_number_parameters     101
_refine_ls_number_restraints     0
_refine_ls_hydrogen_treatment     constr
_refine_ls_weighting_scheme     calc
_refine_ls_weighting_details
              'w=1/[\s^2^(Fo^2^)+(0.0766P)^2^+0.3565P] where P=(Fo^2^+2Fc^2^)/3'
_atom_sites_solution_hydrogens     geom
_atom_sites_solution_primary     direct
_atom_sites_solution_secondary     difmap
_refine_ls_shift/su_max     0.001
_refine_ls_shift/su_mean     0.000
_refine_diff_density_max     0.743
_refine_diff_density_min     -0.372
_refine_ls_extinction_method     'SHELXL97 (Sheldrick, 2008)'
_refine_ls_extinction_coef     0.38(3)
_refine_ls_extinction_expression
                                  'Fc^*^=kFc[1+0.001xFc^2^\l^3^/sin(2\q)]^-1/4^'
loop_
    _atom_type_symbol
    _atom_type_description
    _atom_type_scat_dispersion_real
    _atom_type_scat_dispersion_imag
    _atom_type_scat_source
    'C' 'C' 0.0033 0.0016
                         'International Tables Vol C Tables 4.2.6.8 and 6.1.1.4'
    'H' 'H' 0.0000 0.0000
                         'International Tables Vol C Tables 4.2.6.8 and 6.1.1.4'
    'N' 'N' 0.0061 0.0033
                         'International Tables Vol C Tables 4.2.6.8 and 6.1.1.4'
    'O' 'O' 0.0106 0.0060
                         'International Tables Vol C Tables 4.2.6.8 and 6.1.1.4'
    'P' 'P' 0.1023 0.0942
                         'International Tables Vol C Tables 4.2.6.8 and 6.1.1.4'
_computing_data_collection
;
CAD-4 EXPRESS (Enraf--Nonius, 1994)
;
_computing_cell_refinement
;
CAD-4 EXPRESS (Enraf--Nonius, 1994)
;
_computing_data_reduction
;
XCAD4 (Harms & Wocadlo, 1996)
;
_computing_structure_solution
;
SHELXS97 (Sheldrick, 2008)
;
_computing_structure_refinement
;
SHELXL97 (Sheldrick, 2008)
;
_computing_molecular_graphics
;
ORTEP-3 (Farrugia, 2012)
;
_computing_publication_material
;
WinGX (Farrugia, 2012)
;
loop_
    _atom_site_type_symbol
    _atom_site_label
    _atom_site_fract_x
    _atom_site_fract_y
    _atom_site_fract_z
    _atom_site_U_iso_or_equiv
    _atom_site_adp_type
    _atom_site_calc_flag
    _atom_site_refinement_flags
    _atom_site_occupancy
    _atom_site_symmetry_multiplicity
    _atom_site_disorder_assembly
    _atom_site_disorder_group
    P P1 0.12950(10) 0.49103(10) 0.73507(7) 0.0377(3) Uani d . 1 1 . .
    O O1 -0.0897(3) 0.4420(3) 0.6611(2) 0.0544(6) Uani d . 1 1 . .
    O O4 0.1726(3) 0.5989(3) 0.8985(2) 0.0502(6) Uani d . 1 1 . .
    O O3 0.2109(4) 0.2955(3) 0.7485(3) 0.0576(6) Uani d . 1 1 . .
    O O2 0.5735(3) 0.7814(3) 0.8088(2) 0.0574(6) Uani d . 1 1 . .
    O O5 0.5569(3) 0.8030(3) 0.5700(2) 0.0503(6) Uani d . 1 1 . .
    N N1 0.2820(3) 0.6223(3) 0.6387(3) 0.0420(6) Uani d . 1 1 . .
    H H1N 0.2292 0.6164 0.5484 0.050 Uiso calc R 1 1 . .
    C C3 0.1084(6) 0.7823(5) 0.9409(4) 0.0648(9) Uani d . 1 1 . .
    H H3A 0.1479 0.8264 1.0453 0.097 Uiso calc R 1 1 . .
    H H3B -0.0436 0.7643 0.9155 0.097 Uiso calc R 1 1 . .
    H H3C 0.1780 0.8790 0.8903 0.097 Uiso calc R 1 1 . .
    C C2 0.4229(6) 0.2930(5) 0.8115(5) 0.0668(9) Uani d . 1 1 . .
    H H2A 0.4385 0.1591 0.8085 0.100 Uiso calc R 1 1 . .
    H H2B 0.4501 0.3612 0.9119 0.100 Uiso calc R 1 1 . .
    H H2C 0.5229 0.3572 0.7566 0.100 Uiso calc R 1 1 . .
    C C1 0.4822(4) 0.7395(4) 0.6847(3) 0.0388(6) Uani d . 1 1 . .
    C C4 0.7664(5) 0.9297(5) 0.6001(4) 0.0560(8) Uani d . 1 1 . .
    H H4A 0.8054 0.9672 0.5105 0.084 Uiso calc R 1 1 . .
    H H4B 0.8684 0.8605 0.6400 0.084 Uiso calc R 1 1 . .
    H H4C 0.7647 1.0455 0.6700 0.084 Uiso calc R 1 1 . .
loop_
    _atom_site_aniso_label
    _atom_site_aniso_U_11
    _atom_site_aniso_U_22
    _atom_site_aniso_U_33
    _atom_site_aniso_U_12
    _atom_site_aniso_U_13
    _atom_site_aniso_U_23
    P1 0.0299(4) 0.0452(5) 0.0342(5) 0.0002(3) 0.0036(3) 0.0054(3)
    O1 0.0403(11) 0.0678(13) 0.0464(13) -0.0103(9) 0.0021(9) 0.0123(10)
    O4 0.0469(11) 0.0594(12) 0.0423(13) 0.0087(9) 0.0053(9) 0.0069(9)
    O3 0.0582(13) 0.0456(11) 0.0650(15) 0.0035(9) 0.0062(11) 0.0084(10)
    O2 0.0387(11) 0.0747(15) 0.0468(14) -0.0092(10) -0.0027(9) 0.0066(10)
    O5 0.0385(11) 0.0550(12) 0.0500(13) -0.0104(8) 0.0027(8) 0.0138(9)
    N1 0.0351(11) 0.0490(12) 0.0355(13) -0.0065(9) -0.0007(9) 0.0100(10)
    C3 0.063(2) 0.0623(19) 0.064(2) 0.0168(16) 0.0072(16) -0.0071(16)
    C2 0.065(2) 0.0559(18) 0.081(3) 0.0213(16) 0.0028(18) 0.0142(17)
    C1 0.0321(12) 0.0388(13) 0.0426(16) 0.0031(10) 0.0034(11) 0.0054(11)
    C4 0.0374(15) 0.0576(17) 0.066(2) -0.0091(12) 0.0085(13) 0.0117(15)
_geom_special_details
;
All s.u.'s (except the s.u. in the dihedral angle between two l.s. planes) are
estimated using the full covariance matrix. The cell s.u.'s are taken into
account individually in the estimation of s.u.'s in distances, angles and
torsion angles; correlations between s.u.'s in cell parameters are only used
when they are defined by crystal symmetry. An approximate (isotropic)
treatment of cell s.u.'s is used for estimating s.u.'s involving l.s. planes.
;
loop_
    _geom_bond_atom_site_label_1
    _geom_bond_atom_site_label_2
    _geom_bond_site_symmetry_2
    _geom_bond_distance
    _geom_bond_publ_flag
    P1 O1 . 1.451(2) yes
    P1 O4 . 1.556(2) yes
    P1 O3 . 1.573(2) yes
    P1 N1 . 1.658(2) yes
    P1 O2 . 3.126(2) yes
    O4 C3 . 1.434(4) ?
    O4 O2 . 2.938(3) yes
    O3 C2 . 1.427(4) ?
    O2 C1 . 1.198(3) yes
    O5 C1 . 1.326(3) ?
    O5 C4 . 1.444(3) ?
    N1 C1 . 1.377(3) yes
    N1 H1N . 0.8600 ?
    C3 H3A . 0.9600 ?
    C3 H3B . 0.9600 ?
    C3 H3C . 0.9600 ?
    C2 H2A . 0.9600 ?
    C2 H2B . 0.9600 ?
    C2 H2C . 0.9600 ?
    C4 H4A . 0.9600 ?
    C4 H4B . 0.9600 ?
    C4 H4C . 0.9600 ?
loop_
    _geom_angle_atom_site_label_1
    _geom_angle_atom_site_label_2
    _geom_angle_atom_site_label_3
    _geom_angle_site_symmetry_1
    _geom_angle_site_symmetry_3
    _geom_angle
    _geom_angle_publ_flag
    O1 P1 O4 . . 117.63(12) yes
    O1 P1 O3 . . 109.28(13) yes
    O4 P1 O3 . . 101.56(12) yes
    O1 P1 N1 . . 109.55(12) yes
    O4 P1 N1 . . 108.84(12) yes
    O3 P1 N1 . . 109.57(13) yes
    O1 P1 O2 . . 149.38(10) ?
    O4 P1 O2 . . 68.54(9) ?
    O3 P1 O2 . . 97.78(10) ?
    N1 P1 O2 . . 45.52(9) ?
    C3 O4 P1 . . 121.2(2) ?
    C3 O4 O2 . . 94.46(19) ?
    P1 O4 O2 . . 81.92(10) ?
    C2 O3 P1 . . 123.2(2) ?
    C1 O2 O4 . . 87.22(16) ?
    C1 O2 P1 . . 60.15(15) ?
    C1 O5 C4 . . 116.0(2) ?
    C1 N1 P1 . . 128.4(2) ?
    C1 N1 H1N . . 115.8 ?
    P1 N1 H1N . . 115.8 ?
    O4 C3 H3A . . 109.5 ?
    O4 C3 H3B . . 109.5 ?
    H3A C3 H3B . . 109.5 ?
    O4 C3 H3C . . 109.5 ?
    H3A C3 H3C . . 109.5 ?
    H3B C3 H3C . . 109.5 ?
    O3 C2 H2A . . 109.5 ?
    O3 C2 H2B . . 109.5 ?
    H2A C2 H2B . . 109.5 ?
    O3 C2 H2C . . 109.5 ?
    H2A C2 H2C . . 109.5 ?
    H2B C2 H2C . . 109.5 ?
    O2 C1 O5 . . 125.1(2) ?
    O2 C1 N1 . . 125.7(3) ?
    O5 C1 N1 . . 109.1(2) ?
    O5 C4 H4A . . 109.5 ?
    O5 C4 H4B . . 109.5 ?
    H4A C4 H4B . . 109.5 ?
    O5 C4 H4C . . 109.5 ?
    H4A C4 H4C . . 109.5 ?
    H4B C4 H4C . . 109.5 ?
loop_
    _geom_torsion_atom_site_label_1
    _geom_torsion_atom_site_label_2
    _geom_torsion_atom_site_label_3
    _geom_torsion_atom_site_label_4
    _geom_torsion_site_symmetry_1
    _geom_torsion_site_symmetry_2
    _geom_torsion_site_symmetry_3
    _geom_torsion_site_symmetry_4
    _geom_torsion
    _geom_torsion_publ_flag
    O1 P1 O4 C3 . . . . -56.6(3) ?
    O3 P1 O4 C3 . . . . -175.8(2) ?
    N1 P1 O4 C3 . . . . 68.7(2) ?
    O2 P1 O4 C3 . . . . 90.3(2) ?
    O1 P1 O4 O2 . . . . -146.92(12) ?
    O3 P1 O4 O2 . . . . 93.90(11) ?
    N1 P1 O4 O2 . . . . -21.63(11) ?
    O1 P1 O3 C2 . . . . 177.8(2) ?
    O4 P1 O3 C2 . . . . -57.2(3) ?
    N1 P1 O3 C2 . . . . 57.8(3) ?
    O2 P1 O3 C2 . . . . 12.3(3) ?
    C3 O4 O2 C1 . . . . -98.7(2) ?
    P1 O4 O2 C1 . . . . 22.27(18) ?
    C3 O4 O2 P1 . . . . -120.9(2) ?
    O1 P1 O2 C1 . . . . -45.8(3) ?
    O4 P1 O2 C1 . . . . -154.1(2) ?
    O3 P1 O2 C1 . . . . 106.5(2) ?
    N1 P1 O2 C1 . . . . -3.4(2) ?
    O1 P1 O2 O4 . . . . 108.3(2) ?
    O3 P1 O2 O4 . . . . -99.42(13) ?
    N1 P1 O2 O4 . . . . 150.72(16) ?
    O1 P1 N1 C1 . . . . 161.9(2) ?
    O4 P1 N1 C1 . . . . 32.0(3) ?
    O3 P1 N1 C1 . . . . -78.2(3) ?
    O2 P1 N1 C1 . . . . 3.27(19) ?
    O4 O2 C1 O5 . . . . 169.5(3) ?
    P1 O2 C1 O5 . . . . -178.1(3) ?
    O4 O2 C1 N1 . . . . -8.8(3) ?
    P1 O2 C1 N1 . . . . 3.6(2) ?
    C4 O5 C1 O2 . . . . 1.1(4) ?
    C4 O5 C1 N1 . . . . 179.7(2) ?
    P1 N1 C1 O2 . . . . -7.5(4) ?
    P1 N1 C1 O5 . . . . 173.93(19) ?
loop_
    _geom_hbond_atom_site_label_D
    _geom_hbond_atom_site_label_H
    _geom_hbond_atom_site_label_A
    _geom_hbond_site_symmetry_A
    _geom_hbond_distance_DH
    _geom_hbond_distance_HA
    _geom_hbond_distance_DA
    _geom_hbond_angle_DHA
    N1 H1N O1 2_566 0.86 1.99 2.847(3) 171
_iucr_refine_instructions_details
;
TITL kij08 in P-1
CELL 0.71069   6.441   7.018   9.298  99.05  96.70 100.54
ZERR    2.00   0.001   0.001   0.002   0.03   0.03   0.03
LATT  1
SFAC C H N O P
UNIT 8 20 2 10 2
L.S. 10
BOND $H
ACTA
OMIT 0 51
CONF
TEMP 20
SIZE 0.25 0.3 0.3
FMAP 2
PLAN 10
EQIV $1 -X,1-Y,1-Z
HTAB N1 O1_$1
BIND O2 O4
BIND O2 P1
MPLA 7 C4 O5 C1 O2 N1 P1 O1 O4
MPLA 6 C4 O5 C1 O2 N1 P1 O1 O4
MPLA 3 N1 P1 O1
MERG 2
WGHT    0.076600    0.356500
EXTI    0.377223
FVAR      12.18125
P1    5    0.129502    0.491035    0.735065    11.00000    0.02993    0.04521 =
         0.03425    0.00538    0.00362    0.00023
O1    4   -0.089662    0.442021    0.661115    11.00000    0.04027    0.06782 =
         0.04640    0.01226    0.00208   -0.01028
O4    4    0.172551    0.598860    0.898492    11.00000    0.04693    0.05944 =
         0.04231    0.00693    0.00528    0.00874
O3    4    0.210857    0.295493    0.748459    11.00000    0.05821    0.04556 =
         0.06498    0.00843    0.00622    0.00349
O2    4    0.573453    0.781385    0.808775    11.00000    0.03871    0.07472 =
         0.04684    0.00662   -0.00275   -0.00921
O5    4    0.556868    0.803038    0.570023    11.00000    0.03846    0.05502 =
         0.05004    0.01376    0.00269   -0.01039
N1    3    0.281969    0.622296    0.638734    11.00000    0.03507    0.04899 =
         0.03550    0.00998   -0.00068   -0.00646
AFIX  43
H1N   2    0.229158    0.616400    0.548436    11.00000   -1.20000
AFIX   0
C3    1    0.108406    0.782300    0.940912    11.00000    0.06282    0.06228 =
         0.06418   -0.00709    0.00717    0.01683
AFIX  33
H3A   2    0.147891    0.826387    1.045299    11.00000   -1.50000
H3B   2   -0.043596    0.764276    0.915534    11.00000   -1.50000
H3C   2    0.177980    0.879037    0.890300    11.00000   -1.50000
AFIX   0
C2    1    0.422944    0.293047    0.811524    11.00000    0.06539    0.05589 =
         0.08125    0.01419    0.00284    0.02130
AFIX  33
H2A   2    0.438538    0.159094    0.808542    11.00000   -1.50000
H2B   2    0.450079    0.361236    0.911911    11.00000   -1.50000
H2C   2    0.522937    0.357164    0.756560    11.00000   -1.50000
AFIX   0
C1    1    0.482206    0.739505    0.684667    11.00000    0.03209    0.03879 =
         0.04257    0.00542    0.00340    0.00312
C4    1    0.766394    0.929660    0.600130    11.00000    0.03737    0.05757 =
         0.06603    0.01172    0.00845   -0.00914
AFIX  33
H4A   2    0.805384    0.967244    0.510459    11.00000   -1.50000
H4B   2    0.868436    0.860453    0.639959    11.00000   -1.50000
H4C   2    0.764692    1.045483    0.669992    11.00000   -1.50000
HKLF 3
REM  kij08 in P-1
REM R1 =  0.0480 for   1322 Fo > 4sig(Fo)  and  0.0505 for all   1417 data
REM    101 parameters refined using      0 restraints
END
WGHT      0.0746      0.3432
REM Highest difference peak  0.743,  deepest hole -0.372,  1-sigma level  0.067
Q1    1   0.2779  0.4528  0.8563  11.00000  0.05    0.74
Q2    1   0.0101  0.4926  0.6991  11.00000  0.05    0.40
Q3    1  -0.0033  0.3713  0.6462  11.00000  0.05    0.36
Q4    1   0.1092  0.7318  0.8197  11.00000  0.05    0.31
Q5    1   0.1809  0.5863  0.7387  11.00000  0.05    0.28
Q6    1   0.0383  0.6656  0.8205  11.00000  0.05    0.28
Q7    1   0.8295  0.9738  0.7032  11.00000  0.05    0.23
Q8    1  -0.1102  0.4843  0.6166  11.00000  0.05    0.20
Q9    1   0.3499  0.6092  0.9235  11.00000  0.05    0.20
Q10   1  -0.2305  0.4638  0.5757  11.00000  0.05    0.19
;
data_global
_journal_date_recd_electronic     2013-05-30
_journal_date_accepted     2013-06-26
_journal_name_full     'Acta Crystallographica, Section E'
_journal_year     2013
_journal_volume     69
_journal_issue      7
_journal_page_first     o1188
_journal_page_last     o1189
_journal_paper_category     QO
_journal_paper_doi     10.1107/S1600536813017637
_journal_coeditor_code     GG2115
_publ_contact_author_name     'Vladimir Ovchynnikov'
_publ_contact_author_address
;
Department of Inorganic Chemistry.
Kiev National Taras Shevchenko University.
Vladimirskaya St. 64, Kiev 01601,
Ukraine
;
_publ_contact_author_email     ovchynnikov@univ.kiev.ua
_publ_contact_author_phone     '+38 044 2393392'
_publ_section_title
;
Methyl <i>N</i>-(dimethoxyphosphoryl)carbamate
;
loop_
    _publ_author_name
    _publ_author_address
    'Ovchynnikov, Vladimir'
;
Department of Inorganic Chemistry
Kiev National Taras Shevchenko University
Vladimirskaya St. 64/13, Kiev 01601,
Ukraine
;
_publ_section_synopsis     .
