# Supplementary material for: Methyl N-(di­meth­oxy­phosphor­yl)carbamate
Source: Acta Crystallogr Sect E Struct Rep Online. 2013 Jun 29;69(Pt 7):o1188–9. doi: 10.1107/S1600536813017637 (PMC3770442; doi:10.1107/S1600536813017637)
Supplement: Supplementary file 2 [file e-69-o1188-Isup2.hkl]

#
# h,k,l, Fc-squared, Fo-squared, sigma(Fo-squared) and status flag
#
data_I
_shelx_title ' kij08 in P-1'
_shelx_refln_list_code          4
_shelx_F_calc_maximum       68.41
_exptl_crystal_F_000       192.00
_reflns_d_resolution_high  0.8260
 
loop_
 _symmetry_equiv_pos_as_xyz
 'x, y, z'
 '-x, -y, -z'
 
_cell_length_a     6.4410
_cell_length_b     7.0180
_cell_length_c     9.2980
_cell_angle_alpha  99.050
_cell_angle_beta   96.700
_cell_angle_gamma 100.540
 
_shelx_F_squared_multiplier     1.000
 
loop_
 _refln_index_h
 _refln_index_k
 _refln_index_l
 _refln_F_squared_calc
 _refln_F_squared_meas
 _refln_F_squared_sigma
 _refln_observed_status
   1   0   0        4.46        5.67      0.18 o
   2   0   0        0.31        0.19      0.18 o
   3   0   0     1703.59     1657.47      5.18 o
   4   0   0      103.17       78.02      1.26 o
   5   0   0       28.13       32.09      0.98 o
   6   0   0       25.30       22.83      0.90 o
   7   0   0       41.33       45.52      1.03 o
  -7   1   0       30.76       33.39      0.95 o
  -6   1   0        0.13        0.70      0.38 o
  -5   1   0      305.77      309.99      2.95 o
  -4   1   0        0.72        0.18      0.17 o
  -3   1   0      600.62      528.88      2.71 o
  -2   1   0      519.74      522.16      2.13 o
  -1   1   0      579.46      607.99      5.17 o
   0   1   0     2156.09     2521.82     11.27 o
   1   1   0     1349.27     1387.88      9.40 o
   2   1   0      857.10      981.67      3.27 o
   3   1   0       22.63       16.35      0.51 o
   4   1   0     1068.19     1068.30      5.16 o
   5   1   0        8.97        9.31      0.42 o
   6   1   0       15.02       15.31      0.60 o
   7   1   0       21.18       24.07      0.72 o
  -7   2   0       15.24       16.30      0.64 o
  -6   2   0        0.51        0.99      0.11 o
  -5   2   0       19.68       22.62      0.83 o
  -4   2   0      249.14      222.36      2.17 o
  -3   2   0        0.73        0.32      0.19 o
  -2   2   0      428.76      487.94      2.25 o
  -1   2   0     4680.36     5019.91     24.09 o
   0   2   0      177.60      185.53      1.15 o
   1   2   0      524.14      573.81      2.38 o
   2   2   0      267.55      243.02      1.79 o
   3   2   0       10.11       16.77      0.58 o
   4   2   0      138.54      123.16      1.80 o
   5   2   0      183.18      174.68      2.35 o
   6   2   0       17.20       15.79      0.62 o
  -7   3   0       38.98       40.49      1.03 o
  -6   3   0        0.10        0.00     23.07 o
  -5   3   0       24.12       28.90      0.97 o
  -4   3   0      546.90      562.29      3.71 o
  -3   3   0       24.54       22.32      0.65 o
  -2   3   0      158.23      170.32      1.54 o
  -1   3   0      827.47      813.89      3.29 o
   0   3   0      213.89      244.84      1.71 o
   1   3   0       58.59       61.70      0.93 o
   2   3   0      291.78      326.86      2.46 o
   3   3   0      224.24      241.92      2.44 o
   4   3   0      116.59      113.54      1.83 o
   5   3   0       72.05       80.19      1.58 o
   6   3   0        0.33        0.57      0.07 o
  -7   4   0        1.72        1.36      0.09 o
  -6   4   0        9.37        7.22      0.30 o
  -5   4   0       20.10       24.91      0.92 o
  -4   4   0       71.54       83.29      1.54 o
  -3   4   0      268.72      276.36      2.53 o
  -2   4   0      567.54      615.81      3.53 o
  -1   4   0      186.58      176.42      1.77 o
   0   4   0      290.19      309.97      2.40 o
   1   4   0       79.76       82.23      1.30 o
   2   4   0        1.37        1.13      0.10 o
   3   4   0       20.89       27.56      0.92 o
   4   4   0      129.36      112.13      1.89 o
   5   4   0        9.78       12.44      0.48 o
  -7   5   0        3.45        2.45      0.08 o
  -6   5   0        0.37        0.01      2.24 o
  -5   5   0        0.27        1.34      0.11 o
  -4   5   0        3.78        5.68      0.25 o
  -3   5   0        1.76        0.96      0.11 o
  -2   5   0        1.91        0.84      0.09 o
  -1   5   0        4.83        5.59      0.21 o
   0   5   0        7.99        8.90      0.36 o
   1   5   0      134.19      137.79      2.00 o
   2   5   0       25.53       23.55      0.91 o
   3   5   0       74.28       68.68      1.49 o
   4   5   0       28.86       28.11      0.90 o
   5   5   0        3.04        3.10      0.16 o
  -6   6   0        0.37        0.16      0.08 o
  -5   6   0        0.37        0.28      0.26 o
  -4   6   0       25.83       26.27      0.99 o
  -3   6   0        0.37        1.41      0.11 o
  -2   6   0       25.50       19.77      0.81 o
  -1   6   0        5.75        5.62      0.24 o
   0   6   0        1.03        0.00     44.46 o
   1   6   0       81.11       88.30      1.70 o
   2   6   0       16.94       17.68      0.74 o
   3   6   0       28.31       23.50      0.81 o
   4   6   0       16.38       17.28      0.55 o
  -5   7   0        7.35        8.06      0.30 o
  -4   7   0        1.52        1.54      0.10 o
  -3   7   0        6.45        4.93      0.18 o
  -2   7   0        3.88        2.52      0.13 o
  -1   7   0        5.05        5.69      0.23 o
   0   7   0       23.61       21.09      0.81 o
   1   7   0       38.19       43.16      1.12 o
   2   7   0        0.24        1.37      0.09 o
  -3   8   0        5.49        4.73      0.20 o
  -2   8   0        0.69        0.50      0.25 o
  -1   8   0        0.27        0.04      0.70 o
   0   8   0        4.25        3.49      0.17 o
  -1  -8   1        3.37        2.01      0.08 o
   0  -8   1        0.33        0.76      0.08 o
   1  -8   1       24.85       23.56      0.76 o
   2  -8   1        9.28        8.65      0.33 o
   3  -8   1        2.13        2.20      0.09 o
  -3  -7   1       19.60       23.16      0.62 o
  -2  -7   1        8.90        8.49      0.36 o
  -1  -7   1        0.36        0.96      0.10 o
   0  -7   1       21.32       22.17      0.84 o
   1  -7   1       12.63       10.16      0.37 o
   2  -7   1       27.22       24.12      0.93 o
   3  -7   1        0.23        0.03      1.07 o
   4  -7   1        4.61        3.72      0.16 o
   5  -7   1       23.55       22.91      0.71 o
  -4  -6   1        3.06        4.78      0.18 o
  -3  -6   1        5.24        7.22      0.26 o
  -2  -6   1       59.63       60.89      1.38 o
  -1  -6   1       10.29       10.04      0.42 o
   0  -6   1      138.92      130.42      2.08 o
   1  -6   1       14.19       12.65      0.49 o
   2  -6   1        7.29        6.61      0.23 o
   3  -6   1        3.13        1.86      0.12 o
   4  -6   1        5.54        6.62      0.27 o
   5  -6   1        9.40        8.37      0.33 o
   6  -6   1       20.76       20.60      0.66 o
  -5  -5   1        1.07        1.54      0.08 o
  -4  -5   1        5.37        4.68      0.22 o
  -3  -5   1        5.21        4.97      0.25 o
  -2  -5   1       31.26       39.94      1.12 o
  -1  -5   1       86.68       90.29      1.58 o
   0  -5   1        1.69        1.98      0.10 o
   1  -5   1      146.25      126.56      1.79 o
   2  -5   1       21.70       24.09      0.82 o
   3  -5   1      114.03      128.57      1.93 o
   4  -5   1       40.91       34.45      1.10 o
   5  -5   1        8.48       10.64      0.39 o
   6  -5   1       39.95       39.34      1.02 o
  -6  -4   1       14.24       11.75      0.43 o
  -5  -4   1        0.01        0.28      0.26 o
  -4  -4   1       19.65       17.50      0.72 o
  -3  -4   1       16.15       20.96      0.83 o
  -2  -4   1      148.75      149.29      1.90 o
  -1  -4   1        9.08       11.31      0.44 o
   0  -4   1       62.53       44.54      0.89 o
   1  -4   1      274.26      274.85      2.20 o
   2  -4   1      135.70      137.84      1.62 o
   3  -4   1      405.18      428.30      3.18 o
   4  -4   1       48.87       43.25      1.13 o
   5  -4   1      166.78      174.53      2.39 o
   6  -4   1       71.97       78.88      1.57 o
   7  -4   1        1.79        0.97      0.08 o
  -6  -3   1        1.75        1.86      0.10 o
  -5  -3   1       28.29       25.20      0.93 o
  -4  -3   1        0.08        0.28      0.33 o
  -3  -3   1        2.03        2.84      0.11 o
  -2  -3   1       13.68       21.33      0.63 o
  -1  -3   1        0.19        0.64      0.06 o
   0  -3   1        0.11        0.18      0.17 o
   1  -3   1        1.96        1.99      0.09 o
   2  -3   1     1044.68      996.17      3.95 o
   3  -3   1        2.84        4.46      0.18 o
   4  -3   1       23.37       20.18      0.73 o
   5  -3   1      359.47      363.46      3.35 o
   6  -3   1       16.06       18.86      0.73 o
   7  -3   1        6.08        4.52      0.21 o
  -7  -2   1        0.01        0.16      0.19 o
  -6  -2   1       26.16       25.20      0.87 o
  -5  -2   1      282.03      256.98      2.83 o
  -4  -2   1       52.35       54.76      1.19 o
  -3  -2   1      321.72      326.97      2.47 o
  -2  -2   1       17.66       24.74      0.57 o
  -1  -2   1       23.50       23.42      0.48 o
   0  -2   1       21.93       25.38      0.43 o
   1  -2   1      712.72      765.87      2.59 o
   2  -2   1      536.27      447.56      2.24 o
   3  -2   1       18.11       12.85      0.44 o
   4  -2   1       17.69       14.24      0.58 o
   5  -2   1      136.67      154.51      2.12 o
   6  -2   1       42.01       38.87      1.13 o
   7  -2   1        2.28        1.53      0.09 o
  -7  -1   1        1.52        1.86      0.09 o
  -6  -1   1       82.22       75.01      1.54 o
  -5  -1   1      247.23      241.90      2.67 o
  -4  -1   1      231.05      246.13      2.33 o
  -3  -1   1       50.45       38.27      0.77 o
  -2  -1   1     1544.13     1587.94     12.57 o
  -1  -1   1     1136.10     1231.53      8.66 o
   0  -1   1      141.36      156.90      0.79 o
   1  -1   1     3042.75     2716.40     14.41 o
   2  -1   1      100.91       74.58      0.80 o
   3  -1   1        1.93        3.12      0.10 o
   4  -1   1      196.17      184.79      1.95 o
   5  -1   1        0.86        0.00     28.03 o
   6  -1   1       45.67       47.52      1.25 o
   7  -1   1       18.09       13.90      0.55 o
  -7   0   1        1.18        1.38      0.09 o
  -6   0   1      120.70      119.78      1.97 o
  -5   0   1      274.89      262.53      2.71 o
  -4   0   1       13.80       17.15      0.60 o
  -3   0   1       17.29       30.13      0.63 o
  -2   0   1      514.95      487.96      2.06 o
  -1   0   1      526.13      502.42      4.52 o
   0   0   1      170.39      181.24      0.71 o
   1   0   1     2200.78     2071.78     11.63 o
   2   0   1      679.16      646.73      2.53 o
   3   0   1       85.15       81.17      1.07 o
   4   0   1      168.80      153.05      1.81 o
   5   0   1       46.45       49.30      1.21 o
   6   0   1       18.15       18.34      0.75 o
   7   0   1        0.34        0.00     14.85 o
  -7   1   1       15.89       15.61      0.64 o
  -6   1   1       90.09       91.87      1.72 o
  -5   1   1       72.90       69.21      1.37 o
  -4   1   1      101.36       98.33      1.38 o
  -3   1   1       33.35       21.37      0.53 o
  -2   1   1       17.76       21.29      0.43 o
  -1   1   1     2605.00     2542.01     13.64 o
   0   1   1      391.97      462.23      1.53 o
   1   1   1       12.25       16.18      0.36 o
   2   1   1       58.68       45.05      0.70 o
   3   1   1      122.48      128.49      1.45 o
   4   1   1        3.12        2.25      0.11 o
   5   1   1        3.46        4.25      0.19 o
   6   1   1       35.62       33.32      0.99 o
   7   1   1        1.06        0.59      0.07 o
  -7   2   1       24.15       25.82      0.83 o
  -6   2   1      313.23      323.89      3.24 o
  -5   2   1       14.59       13.98      0.52 o
  -4   2   1       57.68       52.35      1.05 o
  -3   2   1      114.51       96.34      1.19 o
  -2   2   1       53.04       62.23      0.81 o
  -1   2   1      720.26      724.13      2.60 o
   0   2   1      755.79      841.74      2.82 o
   1   2   1        0.41        0.77      0.06 o
   2   2   1        8.36       12.73      0.46 o
   3   2   1      275.87      246.93      2.26 o
   4   2   1       26.50       26.04      0.87 o
   5   2   1        7.73        7.28      0.29 o
   6   2   1       14.06       13.36      0.54 o
  -7   3   1       15.26       16.68      0.62 o
  -6   3   1       72.79       82.03      1.63 o
  -5   3   1      195.65      204.69      2.47 o
  -4   3   1       24.05       22.40      0.76 o
  -3   3   1       17.59       13.41      0.53 o
  -2   3   1     1902.84     2033.46     17.39 o
  -1   3   1      200.61      174.24      1.50 o
   0   3   1       32.46       34.42      0.67 o
   1   3   1        8.22       15.84      0.53 o
   2   3   1       74.13       65.88      1.15 o
   3   3   1      180.40      172.43      2.14 o
   4   3   1      204.31      198.49      2.48 o
   5   3   1       21.75       17.75      0.73 o
   6   3   1       29.94       30.76      0.80 o
  -7   4   1       20.89       21.16      0.69 o
  -6   4   1        0.02        0.33      0.34 o
  -5   4   1       76.91       77.78      1.60 o
  -4   4   1        0.15        0.38      0.09 o
  -3   4   1        0.02        0.04      1.07 o
  -2   4   1      259.37      248.14      2.24 o
  -1   4   1      152.82      158.10      1.73 o
   0   4   1       40.65       43.11      0.92 o
   1   4   1       19.36       16.29      0.63 o
   2   4   1      112.52      118.22      1.78 o
   3   4   1       23.91       25.31      0.93 o
   4   4   1       19.21       21.21      0.76 o
   5   4   1        0.23        0.00     13.65 o
  -7   5   1        0.03        0.05      0.37 o
  -6   5   1       12.16       11.69      0.48 o
  -5   5   1        6.06        6.54      0.27 o
  -4   5   1      138.08      120.90      2.00 o
  -3   5   1       78.25       82.52      1.57 o
  -2   5   1        1.57        2.61      0.12 o
  -1   5   1      342.02      341.59      3.04 o
   0   5   1       15.28       14.20      0.63 o
   1   5   1       27.84       25.78      0.89 o
   2   5   1       84.44       83.58      1.66 o
   3   5   1      166.99      165.14      2.28 o
   4   5   1        0.01        0.23      0.27 o
  -6   6   1       16.89       18.19      0.61 o
  -5   6   1        1.75        1.43      0.10 o
  -4   6   1       28.91       27.73      1.01 o
  -3   6   1        4.26        5.56      0.22 o
  -2   6   1       33.59       29.83      1.04 o
  -1   6   1       75.44       69.98      1.53 o
   0   6   1      156.63      154.77      2.25 o
   1   6   1       21.84       21.25      0.83 o
   2   6   1       74.55       76.54      1.56 o
   3   6   1       74.44       75.61      1.35 o
  -5   7   1       21.33       18.57      0.63 o
  -4   7   1        9.53        9.06      0.34 o
  -3   7   1        0.62        0.52      0.30 o
  -2   7   1       32.27       25.80      0.94 o
  -1   7   1        0.77        0.88      0.10 o
   0   7   1       50.21       52.89      1.26 o
   1   7   1        1.65        1.01      0.10 o
   2   7   1       68.82       68.58      1.15 o
  -3   8   1        0.03        0.25      0.19 o
  -2   8   1        9.25        8.70      0.34 o
  -1   8   1       13.38       13.65      0.52 o
   0   8   1        0.02        0.28      0.06 o
  -1  -8   2        4.94        4.03      0.17 o
   0  -8   2       16.42       14.52      0.58 o
   1  -8   2        6.71        6.61      0.27 o
   2  -8   2        0.36        0.50      0.08 o
   3  -8   2        8.29        8.27      0.33 o
  -3  -7   2        3.96        3.34      0.12 o
  -2  -7   2        0.45        1.74      0.10 o
  -1  -7   2       12.17       13.12      0.51 o
   0  -7   2        2.08        2.36      0.12 o
   1  -7   2        8.46        8.80      0.33 o
   2  -7   2        1.38        0.39      0.37 o
   3  -7   2        0.07        0.37      0.26 o
   4  -7   2        4.95        4.98      0.16 o
   5  -7   2       16.28       15.84      0.58 o
  -4  -6   2       34.26       34.47      0.80 o
  -3  -6   2        5.96        5.88      0.24 o
  -2  -6   2       72.12       69.18      1.52 o
  -1  -6   2       65.21       70.19      1.53 o
   0  -6   2       56.09       52.57      1.33 o
   1  -6   2       53.91       58.33      1.37 o
   2  -6   2        0.61        0.04      1.21 o
   3  -6   2        4.24        4.75      0.17 o
   4  -6   2        2.17        2.45      0.13 o
   5  -6   2       24.93       26.76      0.88 o
   6  -6   2        0.13        0.32      0.19 o
  -5  -5   2       11.79       11.03      0.43 o
  -4  -5   2       54.77       56.79      1.28 o
  -3  -5   2      111.69      107.42      1.87 o
  -2  -5   2       32.64       31.43      1.05 o
  -1  -5   2      107.67      113.48      1.81 o
   0  -5   2      481.65      447.58      3.47 o
   1  -5   2       77.63       72.10      1.36 o
   2  -5   2       17.50       21.79      0.77 o
   3  -5   2       53.68       50.16      1.25 o
   4  -5   2      102.49      118.85      1.96 o
   5  -5   2       20.43       25.92      0.92 o
   6  -5   2        0.32        0.86      0.09 o
  -6  -4   2        5.71        6.16      0.24 o
  -5  -4   2       15.04       15.96      0.66 o
  -4  -4   2        5.26        7.00      0.33 o
  -3  -4   2      251.40      274.83      2.85 o
  -2  -4   2       12.63       11.93      0.45 o
  -1  -4   2       64.53       71.73      1.22 o
   0  -4   2     1041.16     1093.31      4.73 o
   1  -4   2      167.14      171.07      1.76 o
   2  -4   2        0.44        2.99      0.11 o
   3  -4   2      167.87      165.72      1.99 o
   4  -4   2      265.31      293.92      2.95 o
   5  -4   2        2.50        3.69      0.15 o
   6  -4   2        4.38        4.32      0.19 o
   7  -4   2       18.34       19.31      0.61 o
  -6  -3   2        0.00        0.00     17.61 o
  -5  -3   2       38.69       40.46      1.14 o
  -4  -3   2      158.20      159.76      2.18 o
  -3  -3   2      166.64      169.39      1.99 o
  -2  -3   2       68.21       78.30      1.18 o
  -1  -3   2       84.51       80.41      1.05 o
   0  -3   2      137.27      111.11      1.18 o
   1  -3   2      484.46      437.30      2.41 o
   2  -3   2      104.63      139.58      1.45 o
   3  -3   2      173.84      139.49      1.65 o
   4  -3   2      373.73      389.57      3.19 o
   5  -3   2       34.35       34.73      1.08 o
   6  -3   2       52.29       60.62      1.41 o
   7  -3   2        1.04        2.05      0.10 o
  -7  -2   2       10.54       10.58      0.43 o
  -6  -2   2       11.69       11.99      0.51 o
  -5  -2   2       20.87       15.82      0.64 o
  -4  -2   2      568.75      537.29      3.78 o
  -3  -2   2      445.21      486.48      3.07 o
  -2  -2   2       97.53      107.64      1.19 o
  -1  -2   2     2556.96     2998.56     18.69 o
   0  -2   2      217.19      233.50      1.40 o
   1  -2   2      624.83      722.02      2.66 o
   2  -2   2        2.03        0.69      0.06 o
   3  -2   2       69.83       63.90      1.02 o
   4  -2   2      182.26      196.60      2.14 o
   5  -2   2       92.43       95.14      1.67 o
   6  -2   2        1.22        0.48      0.09 o
   7  -2   2        3.23        5.39      0.19 o
  -7  -1   2       13.35       14.26      0.56 o
  -6  -1   2       14.52       19.10      0.77 o
  -5  -1   2       90.49       78.90      1.54 o
  -4  -1   2      716.16      629.26      3.89 o
  -3  -1   2        7.02        9.94      0.39 o
  -2  -1   2      164.07      166.61      1.32 o
  -1  -1   2     3032.29     3124.70     17.17 o
   0  -1   2      845.58      877.35      7.08 o
   1  -1   2      952.28      880.57      7.87 o
   2  -1   2      315.36      231.25      1.58 o
   3  -1   2      645.75      565.62      3.09 o
   4  -1   2      192.46      197.25      2.10 o
   5  -1   2        2.06        2.51      0.12 o
   6  -1   2       18.93       16.36      0.70 o
   7  -1   2       12.93       15.75      0.60 o
  -7   0   2       13.20       12.02      0.50 o
  -6   0   2       10.42       10.29      0.39 o
  -5   0   2       14.71       14.11      0.57 o
  -4   0   2      254.16      234.61      2.20 o
  -3   0   2       21.91       23.46      0.59 o
  -2   0   2      489.62      520.48      2.22 o
  -1   0   2      404.00      464.53      1.74 o
   0   0   2     1991.51     1804.46     10.85 o
   1   0   2      267.62      207.33      1.23 o
   2   0   2      258.36      239.05      1.62 o
   3   0   2      484.00      487.21      2.86 o
   4   0   2       16.63       22.64      0.77 o
   5   0   2       25.96       26.66      0.93 o
   6   0   2       10.80        7.40      0.25 o
   7   0   2       15.10       17.51      0.58 o
  -7   1   2       57.23       56.86      1.20 o
  -6   1   2        0.26        0.60      0.36 o
  -5   1   2      112.44      111.71      1.78 o
  -4   1   2       10.34       16.93      0.62 o
  -3   1   2        4.90        5.33      0.22 o
  -2   1   2       14.76        9.95      0.34 o
  -1   1   2     1032.12      905.27      2.81 o
   0   1   2     1801.24     1685.25     11.58 o
   1   1   2      248.75      204.65      1.38 o
   2   1   2        6.11        9.65      0.35 o
   3   1   2      351.58      373.18      2.67 o
   4   1   2       42.89       47.35      1.11 o
   5   1   2       57.11       56.95      1.35 o
   6   1   2        0.78        0.60      0.09 o
  -7   2   2       49.82       44.86      1.07 o
  -6   2   2        1.34        2.39      0.13 o
  -5   2   2      118.10      119.63      1.86 o
  -4   2   2       46.94       46.80      1.01 o
  -3   2   2       35.42       16.98      0.55 o
  -2   2   2       13.46       14.94      0.37 o
  -1   2   2      129.98      148.98      1.24 o
   0   2   2        6.45        2.55      0.10 o
   1   2   2      226.28      185.36      1.53 o
   2   2   2        0.29        2.13      0.09 o
   3   2   2        2.26        5.77      0.24 o
   4   2   2      253.85      254.63      2.74 o
   5   2   2      172.43      174.92      2.32 o
   6   2   2        0.73        0.94      0.08 o
  -7   3   2       12.53       10.59      0.43 o
  -6   3   2        0.61        1.58      0.12 o
  -5   3   2        0.14        0.10      0.14 o
  -4   3   2       20.71       19.81      0.76 o
  -3   3   2       13.94       13.97      0.56 o
  -2   3   2       64.76       78.24      1.12 o
  -1   3   2      369.82      374.00      2.39 o
   0   3   2        0.08        0.13      0.11 o
   1   3   2        2.19        2.10      0.11 o
   2   3   2       28.22       34.40      0.88 o
   3   3   2        0.77        0.45      0.09 o
   4   3   2       93.23       93.18      1.74 o
   5   3   2       64.93       64.46      1.34 o
   6   3   2        3.26        3.31      0.13 o
  -7   4   2        7.53        6.45      0.25 o
  -6   4   2       20.41       17.24      0.70 o
  -5   4   2        9.66        7.44      0.29 o
  -4   4   2        0.24        0.41      0.33 o
  -3   4   2      125.53      117.75      1.72 o
  -2   4   2       36.65       40.94      0.97 o
  -1   4   2        2.92        2.34      0.15 o
   0   4   2       33.78       41.53      0.98 o
   1   4   2        2.27        3.50      0.12 o
   2   4   2       45.70       45.59      1.19 o
   3   4   2        7.67        7.57      0.33 o
   4   4   2       57.20       53.90      1.27 o
   5   4   2       27.21       29.49      0.79 o
  -6   5   2       16.20       14.05      0.53 o
  -5   5   2       13.72       14.05      0.52 o
  -4   5   2        0.82        0.00     42.88 o
  -3   5   2      257.00      234.55      2.73 o
  -2   5   2       78.63       75.30      1.50 o
  -1   5   2        0.98        0.78      0.12 o
   0   5   2      133.66      143.43      2.04 o
   1   5   2       29.00       30.24      1.00 o
   2   5   2       22.62       26.84      0.99 o
   3   5   2       15.95       14.77      0.54 o
   4   5   2       21.13       19.26      0.67 o
  -6   6   2        0.48        0.63      0.07 o
  -5   6   2        1.91        1.89      0.10 o
  -4   6   2       19.75       16.54      0.62 o
  -3   6   2       17.39       12.92      0.51 o
  -2   6   2       34.80       33.20      1.10 o
  -1   6   2        0.59        1.32      0.11 o
   0   6   2       16.27       18.13      0.73 o
   1   6   2      121.57      127.83      2.02 o
   2   6   2       15.21       16.06      0.64 o
   3   6   2       27.35       24.17      0.72 o
  -5   7   2        1.02        0.97      0.07 o
  -4   7   2       15.35       13.30      0.53 o
  -3   7   2       10.18        9.21      0.35 o
  -2   7   2        3.43        3.72      0.15 o
  -1   7   2        0.18        0.00     22.54 o
   0   7   2        0.19        0.16      0.29 o
   1   7   2       23.06       26.38      0.80 o
   2   7   2        3.45        4.17      0.18 o
  -2   8   2        2.56        2.73      0.09 o
  -1  -8   3        4.58        5.05      0.19 o
   0  -8   3        2.55        2.55      0.10 o
   1  -8   3        5.44        4.86      0.22 o
   2  -8   3        9.93        9.29      0.39 o
   3  -8   3        9.44        8.80      0.31 o
  -3  -7   3       11.41       14.41      0.52 o
  -2  -7   3        1.18        0.91      0.09 o
  -1  -7   3       21.96       20.18      0.79 o
   0  -7   3        1.74        1.81      0.11 o
   1  -7   3        0.81        0.96      0.11 o
   2  -7   3       41.62       42.37      1.18 o
   3  -7   3        0.10        0.19      0.28 o
   4  -7   3        0.18        0.45      0.24 o
   5  -7   3        7.27        5.69      0.22 o
  -4  -6   3        5.39        3.76      0.17 o
  -3  -6   3       21.40       24.50      0.87 o
  -2  -6   3       15.83       16.54      0.61 o
  -1  -6   3       46.63       42.37      1.22 o
   0  -6   3        0.34        0.60      0.11 o
   1  -6   3       50.44       45.99      1.26 o
   2  -6   3       49.21       54.44      1.37 o
   3  -6   3        4.66        8.21      0.32 o
   4  -6   3        0.04        0.00     32.36 o
   5  -6   3       17.06       15.47      0.58 o
   6  -6   3       16.05       14.89      0.51 o
  -5  -5   3       23.47       23.63      0.66 o
  -4  -5   3        1.36        0.43      0.33 o
  -3  -5   3       48.11       46.33      1.23 o
  -2  -5   3      240.91      249.32      2.79 o
  -1  -5   3       92.39       87.14      1.59 o
   0  -5   3        0.02        0.32      0.39 o
   1  -5   3      367.18      364.38      3.18 o
   2  -5   3       80.15       98.15      1.67 o
   3  -5   3        1.90        0.42      0.31 o
   4  -5   3        9.96        9.70      0.38 o
   5  -5   3       36.79       40.62      1.12 o
   6  -5   3       17.82       18.15      0.65 o
  -6  -4   3       13.90       13.52      0.48 o
  -5  -4   3       40.53       42.83      1.09 o
  -4  -4   3        2.77        2.01      0.12 o
  -3  -4   3       16.57       13.33      0.53 o
  -2  -4   3       28.48       28.18      0.89 o
  -1  -4   3      278.21      275.67      2.47 o
   0  -4   3        1.08        2.87      0.13 o
   1  -4   3       50.61       32.18      0.81 o
   2  -4   3      156.98      146.16      1.79 o
   3  -4   3       12.33       16.60      0.69 o
   4  -4   3       72.69       71.33      1.53 o
   5  -4   3       46.26       44.21      1.21 o
   6  -4   3       32.48       33.56      0.96 o
  -6  -3   3       79.11       77.46      1.33 o
  -5  -3   3       30.54       32.22      1.01 o
  -4  -3   3      289.22      283.77      2.92 o
  -3  -3   3      183.40      195.10      2.21 o
  -2  -3   3       99.38      104.92      1.41 o
  -1  -3   3      345.66      341.86      2.34 o
   0  -3   3       14.76       20.26      0.55 o
   1  -3   3        0.84        0.64      0.06 o
   2  -3   3       28.95       33.31      0.77 o
   3  -3   3      224.06      248.59      2.34 o
   4  -3   3       11.58       15.45      0.63 o
   5  -3   3       10.72       13.25      0.50 o
   6  -3   3       39.40       40.97      1.10 o
   7  -3   3        0.21        0.74      0.07 o
  -7  -2   3        5.54        4.41      0.17 o
  -6  -2   3      158.72      147.17      2.03 o
  -5  -2   3      107.73      109.11      1.88 o
  -4  -2   3       46.36       57.36      1.25 o
  -3  -2   3      170.14      162.76      1.80 o
  -2  -2   3      863.07     1014.40      4.09 o
  -1  -2   3       30.21       20.93      0.52 o
   0  -2   3       82.35       76.87      0.89 o
   1  -2   3       48.45       30.30      0.60 o
   2  -2   3        5.65        4.85      0.18 o
   3  -2   3       45.05       53.94      1.02 o
   4  -2   3       21.25       21.68      0.78 o
   5  -2   3       98.81      108.94      1.83 o
   6  -2   3        2.35        3.60      0.13 o
   7  -2   3       29.19       30.82      0.75 o
  -7  -1   3        7.70        6.84      0.25 o
  -6  -1   3       13.97       11.84      0.51 o
  -5  -1   3      557.22      532.41      4.06 o
  -4  -1   3        0.12        0.13      0.07 o
  -3  -1   3      100.55      120.68      1.42 o
  -2  -1   3     1587.47     1757.03     14.73 o
  -1  -1   3      135.64      123.78      1.08 o
   0  -1   3      396.36      345.70      1.73 o
   1  -1   3      207.93      242.44      1.55 o
   2  -1   3      157.08      160.84      1.44 o
   3  -1   3       71.82       56.63      1.02 o
   4  -1   3      105.74       93.93      1.55 o
   5  -1   3       31.61       39.32      1.13 o
   6  -1   3        2.52        2.12      0.11 o
   7  -1   3       15.02       13.44      0.52 o
  -7   0   3       25.35       23.40      0.78 o
  -6   0   3       26.31       22.89      0.89 o
  -5   0   3      175.80      155.67      2.15 o
  -4   0   3       43.57       45.74      1.01 o
  -3   0   3       30.37       34.23      0.73 o
  -2   0   3       10.42       14.36      0.43 o
  -1   0   3     1598.49     1720.19     12.70 o
   0   0   3      202.64      188.83      1.25 o
   1   0   3       46.39       43.48      0.65 o
   2   0   3      211.38      201.71      1.67 o
   3   0   3       68.50       64.92      1.12 o
   4   0   3       44.07       47.29      1.13 o
   5   0   3      110.48      107.54      1.83 o
   6   0   3       32.65       33.78      0.99 o
  -7   1   3        2.07        2.37      0.11 o
  -6   1   3      205.89      199.51      2.53 o
  -5   1   3       36.67       36.89      1.04 o
  -4   1   3       20.50       29.86      0.84 o
  -3   1   3      241.52      233.13      1.94 o
  -2   1   3        8.99        6.21      0.26 o
  -1   1   3      662.41      648.00      2.65 o
   0   1   3     2381.08     1973.28     14.99 o
   1   1   3        5.53        1.85      0.16 o
   2   1   3       88.21       74.55      1.10 o
   3   1   3      885.21      827.17      4.45 o
   4   1   3        2.30        2.08      0.12 o
   5   1   3        3.24        2.81      0.13 o
   6   1   3       39.67       43.76      1.02 o
  -7   2   3        4.87        6.65      0.25 o
  -6   2   3      100.98      104.58      1.86 o
  -5   2   3        7.81        8.08      0.30 o
  -4   2   3        8.11        4.16      0.18 o
  -3   2   3       17.01       13.52      0.52 o
  -2   2   3      102.12       97.96      1.20 o
  -1   2   3      255.68      268.12      1.87 o
   0   2   3      497.15      438.97      2.48 o
   1   2   3       30.67       36.57      0.76 o
   2   2   3      388.57      358.34      2.75 o
   3   2   3       81.75       79.48      1.44 o
   4   2   3      242.95      240.97      2.76 o
   5   2   3       37.15       39.82      1.10 o
   6   2   3       14.90       17.54      0.61 o
  -7   3   3        1.88        2.40      0.10 o
  -6   3   3       22.22       25.88      0.94 o
  -5   3   3       57.28       59.72      1.40 o
  -4   3   3        4.56        5.41      0.23 o
  -3   3   3        7.49        8.06      0.29 o
  -2   3   3       66.71       82.94      1.26 o
  -1   3   3      219.68      249.29      2.11 o
   0   3   3       54.66       47.88      0.95 o
   1   3   3       12.04        7.47      0.30 o
   2   3   3      233.71      222.40      2.44 o
   3   3   3       82.68       84.82      1.61 o
   4   3   3      105.38      109.13      1.86 o
   5   3   3       12.90       14.61      0.55 o
  -7   4   3        0.20        0.32      0.22 o
  -6   4   3        0.53        0.34      0.10 o
  -5   4   3       82.74       80.60      1.61 o
  -4   4   3       68.58       66.45      1.45 o
  -3   4   3       10.34       11.81      0.48 o
  -2   4   3      386.23      432.50      3.33 o
  -1   4   3      363.77      403.92      3.18 o
   0   4   3       12.32       12.81      0.48 o
   1   4   3       83.03       87.74      1.61 o
   2   4   3       10.13       11.48      0.51 o
   3   4   3      150.94      152.66      2.23 o
   4   4   3       15.04       17.89      0.69 o
   5   4   3        3.92        3.71      0.13 o
  -6   5   3        5.89        6.15      0.27 o
  -5   5   3       10.47       10.55      0.42 o
  -4   5   3       44.94       38.73      1.16 o
  -3   5   3        0.29        0.12      0.48 o
  -2   5   3      132.68      142.06      2.11 o
  -1   5   3      281.48      285.66      2.99 o
   0   5   3       21.45       20.04      0.76 o
   1   5   3       73.01       74.29      1.58 o
   2   5   3      112.54      107.80      1.85 o
   3   5   3       87.25       87.45      1.51 o
   4   5   3        0.50        0.64      0.07 o
  -5   6   3        1.94        1.72      0.10 o
  -4   6   3       28.64       24.74      0.88 o
  -3   6   3       16.74       14.87      0.61 o
  -2   6   3       15.01       14.33      0.55 o
  -1   6   3       46.69       50.44      1.31 o
   0   6   3        0.47        0.54      0.33 o
   1   6   3        0.20        0.00     25.71 o
   2   6   3       63.41       65.42      1.24 o
   3   6   3       25.21       24.34      0.64 o
  -4   7   3        5.45        5.03      0.24 o
  -3   7   3        0.26        1.11      0.09 o
  -2   7   3        8.84        8.93      0.39 o
  -1   7   3        3.39        5.24      0.21 o
   0   7   3        7.13        7.74      0.30 o
   1   7   3        0.17        0.06      0.41 o
   0  -8   4       23.54       22.03      0.69 o
   1  -8   4        5.52        4.93      0.20 o
   2  -8   4        6.82        5.20      0.20 o
   3  -8   4       11.10       10.50      0.42 o
  -3  -7   4       33.73       29.97      0.69 o
  -2  -7   4       23.63       25.65      0.80 o
  -1  -7   4        0.33        0.87      0.10 o
   0  -7   4       39.29       36.81      1.11 o
   1  -7   4       39.63       34.90      1.08 o
   2  -7   4        2.95        3.43      0.14 o
   3  -7   4        7.39        7.55      0.34 o
   4  -7   4       26.88       26.66      0.81 o
  -4  -6   4       60.10       62.65      1.06 o
  -3  -6   4       19.33       20.19      0.75 o
  -2  -6   4       13.79       11.90      0.44 o
  -1  -6   4      203.53      205.02      2.64 o
   0  -6   4       56.81       54.88      1.39 o
   1  -6   4      115.30      126.72      2.06 o
   2  -6   4       45.74       41.23      1.23 o
   3  -6   4       22.71       24.50      0.94 o
   4  -6   4        9.25        9.79      0.41 o
   5  -6   4       21.59       25.32      0.78 o
  -5  -5   4        1.41        2.67      0.11 o
  -4  -5   4      108.72      111.85      1.73 o
  -3  -5   4        4.31        5.01      0.19 o
  -2  -5   4       70.95       65.06      1.46 o
  -1  -5   4      146.37      139.46      2.09 o
   0  -5   4      311.12      316.22      3.03 o
   1  -5   4       49.96       62.32      1.37 o
   2  -5   4       24.29       20.98      0.81 o
   3  -5   4      181.16      182.08      2.44 o
   4  -5   4        4.91        6.96      0.30 o
   5  -5   4        6.00        5.59      0.21 o
   6  -5   4        0.16        0.21      0.06 o
  -5  -4   4       23.92       28.27      0.87 o
  -4  -4   4       12.11        9.57      0.66 o
  -3  -4   4      162.86      153.39      2.20 o
  -2  -4   4       30.87       43.47      1.11 o
  -1  -4   4        2.25        3.64      0.12 o
   0  -4   4      829.04      891.51      4.61 o
   1  -4   4        0.07        0.05      0.65 o
   2  -4   4        0.35        0.00     14.87 o
   3  -4   4       37.85       37.07      1.04 o
   4  -4   4       95.70       98.06      1.78 o
   5  -4   4        3.34        1.89      0.13 o
   6  -4   4        6.85        6.68      0.25 o
  -6  -3   4        1.54        1.41      0.10 o
  -5  -3   4      161.59      157.92      2.20 o
  -4  -3   4        1.98        1.53      0.11 o
  -3  -3   4      106.94      100.84      1.63 o
  -2  -3   4       52.51       52.53      1.06 o
  -1  -3   4      173.75      179.94      1.83 o
   0  -3   4      206.32      189.84      1.80 o
   1  -3   4      153.37      188.87      1.83 o
   2  -3   4       44.86       26.05      0.75 o
   3  -3   4        1.67        1.85      0.10 o
   4  -3   4      201.92      211.29      2.56 o
   5  -3   4       47.84       46.21      1.22 o
   6  -3   4        0.18        0.45      0.28 o
  -6  -2   4        0.02        0.08      0.51 o
  -5  -2   4        2.54        1.45      0.11 o
  -4  -2   4      300.33      307.60      2.99 o
  -3  -2   4       19.13       16.73      0.67 o
  -2  -2   4       65.20       49.42      0.94 o
  -1  -2   4     1406.79     1432.14      4.98 o
   0  -2   4      100.24      118.92      1.27 o
   1  -2   4       28.63       32.04      0.70 o
   2  -2   4       23.75       29.89      0.73 o
   3  -2   4       41.48       48.22      1.06 o
   4  -2   4       81.20       84.12      1.57 o
   5  -2   4      219.81      217.05      2.62 o
   6  -2   4       17.41       19.66      0.77 o
  -7  -1   4       22.73       18.86      0.61 o
  -6  -1   4        2.64        2.56      0.12 o
  -5  -1   4       62.82       64.36      1.44 o
  -4  -1   4       72.69       74.67      1.38 o
  -3  -1   4       72.13       77.72      1.24 o
  -2  -1   4       15.07       23.36      0.63 o
  -1  -1   4      131.86      163.33      1.43 o
   0  -1   4       75.63       65.07      0.88 o
   1  -1   4      211.68      189.45      1.59 o
   2  -1   4        4.68        9.74      0.39 o
   3  -1   4       42.25       48.12      1.04 o
   4  -1   4       52.60       68.43      1.42 o
   5  -1   4       11.53       11.34      0.49 o
   6  -1   4       19.36       18.00      0.71 o
  -7   0   4        5.18        3.53      0.15 o
  -6   0   4       69.06       70.24      1.49 o
  -5   0   4        9.80        8.09      0.29 o
  -4   0   4        1.57        2.39      0.11 o
  -3   0   4      259.44      300.78      2.38 o
  -2   0   4       15.84       22.91      0.58 o
  -1   0   4      119.67      138.37      1.31 o
   0   0   4        0.33        0.11      0.14 o
   1   0   4      496.92      483.69      2.64 o
   2   0   4        0.64        0.65      0.06 o
   3   0   4        5.04        8.37      0.36 o
   4   0   4      356.01      369.85      3.35 o
   5   0   4        0.05        0.41      0.28 o
   6   0   4       10.98        9.04      0.37 o
  -7   1   4        0.15        0.34      0.21 o
  -6   1   4       37.36       32.56      1.01 o
  -5   1   4        0.05        0.80      0.09 o
  -4   1   4       10.69       10.82      0.49 o
  -3   1   4        8.03       14.84      0.54 o
  -2   1   4      187.84      201.86      1.76 o
  -1   1   4        6.30        3.96      0.15 o
   0   1   4       34.84       25.76      0.55 o
   1   1   4      650.46      617.75      3.27 o
   2   1   4       29.71       25.09      0.73 o
   3   1   4      226.45      212.18      2.38 o
   4   1   4       49.58       57.50      1.35 o
   5   1   4       99.71      105.61      1.78 o
   6   1   4        4.02        7.63      0.31 o
  -7   2   4       62.85       52.35      1.12 o
  -6   2   4        3.11        2.94      0.14 o
  -5   2   4        8.53        9.10      0.33 o
  -4   2   4       47.39       54.80      1.24 o
  -3   2   4       16.66       13.03      0.53 o
  -2   2   4       73.07       81.15      1.22 o
  -1   2   4      447.94      446.42      2.81 o
   0   2   4      116.63      120.47      1.44 o
   1   2   4       71.55       56.58      1.08 o
   2   2   4      205.73      199.10      2.21 o
   3   2   4      260.94      257.30      2.81 o
   4   2   4       18.15       21.48      0.85 o
   5   2   4       40.16       41.33      1.04 o
  -7   3   4       53.24       48.45      0.99 o
  -6   3   4       61.91       62.08      1.35 o
  -5   3   4        3.91        5.30      0.18 o
  -4   3   4       29.06       28.17      0.95 o
  -3   3   4      228.99      256.52      2.59 o
  -2   3   4       59.76       60.84      1.18 o
  -1   3   4       49.74       48.74      1.06 o
   0   3   4       35.73       37.56      0.92 o
   1   3   4       71.96       74.70      1.40 o
   2   3   4        0.57        0.48      0.32 o
   3   3   4       45.20       49.26      1.31 o
   4   3   4       66.86       70.88      1.44 o
   5   3   4        3.78        3.33      0.15 o
  -6   4   4       49.45       52.79      1.16 o
  -5   4   4        1.39        1.10      0.12 o
  -4   4   4       22.58       17.42      0.70 o
  -3   4   4      206.13      213.84      2.58 o
  -2   4   4      305.98      303.60      2.97 o
  -1   4   4       75.39       69.30      1.40 o
   0   4   4       75.92       78.28      1.52 o
   1   4   4      242.61      235.61      2.73 o
   2   4   4       33.01       33.74      1.07 o
   3   4   4        5.61        6.76      0.31 o
   4   4   4       14.62       14.12      0.59 o
  -6   5   4       10.62       10.20      0.39 o
  -5   5   4        0.83        1.56      0.10 o
  -4   5   4       28.51       25.42      0.93 o
  -3   5   4       64.52       60.04      1.44 o
  -2   5   4       64.57       67.48      1.52 o
  -1   5   4       18.20       20.52      0.83 o
   0   5   4      105.82      106.66      1.91 o
   1   5   4        3.86        3.16      0.14 o
   2   5   4       29.46       31.59      0.97 o
   3   5   4       19.78       20.15      0.69 o
  -5   6   4        3.46        4.05      0.18 o
  -4   6   4        2.58        2.32      0.11 o
  -3   6   4       43.53       45.42      1.15 o
  -2   6   4       11.22       12.41      0.54 o
  -1   6   4        8.10       10.34      0.39 o
   0   6   4       54.33       54.15      1.26 o
   1   6   4        0.45        1.28      0.10 o
   2   6   4       22.07       23.73      0.68 o
  -3   7   4       16.20       17.72      0.59 o
  -2   7   4        3.15        3.01      0.14 o
  -1   7   4        0.00        0.00     12.40 o
   0   7   4        0.89        1.19      0.07 o
   0  -8   5       10.63        8.03      0.31 o
   1  -8   5        4.89        4.75      0.21 o
   2  -8   5        3.60        3.70      0.14 o
  -2  -7   5       32.46       32.00      0.82 o
  -1  -7   5        1.38        1.00      0.10 o
   0  -7   5        0.02        0.00     27.02 o
   1  -7   5        4.98        6.84      0.23 o
   2  -7   5       13.41       11.16      0.44 o
   3  -7   5        6.55        7.44      0.30 o
   4  -7   5        0.23        0.29      0.19 o
  -4  -6   5       13.17        9.99      0.41 o
  -3  -6   5       36.29       41.17      1.01 o
  -2  -6   5        6.26        6.99      0.25 o
  -1  -6   5       48.10       41.77      1.22 o
   0  -6   5        4.61        4.55      0.19 o
   1  -6   5       12.15       13.06      0.52 o
   2  -6   5       58.81       61.75      1.48 o
   3  -6   5        5.33        5.91      0.19 o
   4  -6   5        1.35        1.32      0.10 o
   5  -6   5        6.12        5.84      0.25 o
  -5  -5   5       51.76       52.41      0.89 o
  -4  -5   5        9.25        7.21      0.23 o
  -3  -5   5        6.41        7.43      0.30 o
  -2  -5   5       74.05       77.38      1.61 o
  -1  -5   5       40.03       36.21      1.15 o
   0  -5   5       14.89       15.02      0.58 o
   1  -5   5       36.79       33.99      1.06 o
   2  -5   5       24.00       24.60      0.91 o
   3  -5   5        1.96        2.65      0.13 o
   4  -5   5        0.00        0.04      0.09 o
   5  -5   5        0.67        0.32      0.27 o
  -5  -4   5       75.96       71.60      1.30 o
  -4  -4   5       12.23       16.22      0.66 o
  -3  -4   5       33.27       27.77      0.98 o
  -2  -4   5      117.14      113.43      1.87 o
  -1  -4   5      199.44      190.70      2.32 o
   0  -4   5      102.72      134.39      1.86 o
   1  -4   5       38.77       34.40      0.96 o
   2  -4   5       56.84       59.93      1.30 o
   3  -4   5        8.48       10.46      0.42 o
   4  -4   5        1.14        1.84      0.12 o
   5  -4   5        2.19        3.26      0.16 o
   6  -4   5       13.29       12.33      0.52 o
  -6  -3   5       88.42       87.17      1.29 o
  -5  -3   5       34.43       30.89      0.95 o
  -4  -3   5        0.03        0.07      0.57 o
  -3  -3   5      126.14      149.90      2.07 o
  -2  -3   5        0.03        0.34      0.27 o
  -1  -3   5      239.73      269.05      2.47 o
   0  -3   5        4.76        0.66      0.11 o
   1  -3   5       15.84       15.04      0.59 o
   2  -3   5        9.54        8.67      0.37 o
   3  -3   5      224.22      219.13      2.51 o
   4  -3   5       16.69       14.15      0.54 o
   5  -3   5        0.32        0.48      0.32 o
   6  -3   5       65.42       69.32      1.22 o
  -6  -2   5      112.25      102.61      1.61 o
  -5  -2   5        1.45        1.62      0.11 o
  -4  -2   5      143.44      127.12      1.96 o
  -3  -2   5       78.06       95.88      1.57 o
  -2  -2   5      127.67      155.86      1.80 o
  -1  -2   5      135.04      139.45      1.61 o
   0  -2   5       31.44       40.04      0.85 o
   1  -2   5       11.42        9.31      0.34 o
   2  -2   5       31.54       30.85      0.84 o
   3  -2   5      171.03      179.90      2.20 o
   4  -2   5      114.14      109.35      1.87 o
   5  -2   5        4.81        5.22      0.21 o
   6  -2   5       23.92       25.24      0.78 o
  -7  -1   5        5.59        4.64      0.20 o
  -6  -1   5       27.45       21.28      0.81 o
  -5  -1   5      113.14      116.38      1.94 o
  -4  -1   5        2.56        2.56      0.12 o
  -3  -1   5       34.85       33.89      0.91 o
  -2  -1   5      895.89     1004.81      4.55 o
  -1  -1   5       65.82       76.47      1.14 o
   0  -1   5      225.52      210.50      1.85 o
   1  -1   5       53.80       48.06      0.94 o
   2  -1   5      178.72      184.40      1.99 o
   3  -1   5      107.88      108.45      1.70 o
   4  -1   5      227.62      224.88      2.67 o
   5  -1   5       48.71       53.33      1.29 o
   6  -1   5        2.35        3.06      0.11 o
  -7   0   5       27.13       28.02      0.74 o
  -6   0   5       13.08       13.88      0.58 o
  -5   0   5      198.21      200.91      2.54 o
  -4   0   5       33.02       35.63      1.03 o
  -3   0   5        0.13        0.47      0.09 o
  -2   0   5      606.28      631.14      3.50 o
  -1   0   5     1136.01     1056.61      4.47 o
   0   0   5        9.34        2.99      0.11 o
   1   0   5       24.86       29.59      0.75 o
   2   0   5      673.59      548.38      3.58 o
   3   0   5      286.86      266.13      2.73 o
   4   0   5       32.24       30.99      1.03 o
   5   0   5        3.01        5.05      0.20 o
   6   0   5       52.36       63.36      1.06 o
  -7   1   5        0.71        1.03      0.08 o
  -6   1   5       17.81       17.24      0.68 o
  -5   1   5        1.04        1.44      0.14 o
  -4   1   5      105.52      117.38      1.83 o
  -3   1   5       99.86      105.32      1.56 o
  -2   1   5        2.21        8.01      0.34 o
  -1   1   5      580.38      547.57      3.21 o
   0   1   5      332.75      279.88      2.28 o
   1   1   5      149.14      155.23      1.80 o
   2   1   5      373.88      377.93      3.11 o
   3   1   5      628.40      614.23      4.38 o
   4   1   5       60.96       66.63      1.44 o
   5   1   5        1.16        2.53      0.11 o
  -7   2   5       28.30       27.78      0.75 o
  -6   2   5       49.32       50.10      1.23 o
  -5   2   5       37.86       38.73      1.16 o
  -4   2   5       51.24       62.83      1.40 o
  -3   2   5       36.68       37.32      1.03 o
  -2   2   5      106.07      102.17      1.52 o
  -1   2   5        4.21        5.10      0.23 o
   0   2   5      329.25      326.27      2.70 o
   1   2   5       51.76       39.88      1.02 o
   2   2   5      155.55      157.05      2.14 o
   3   2   5      172.73      190.00      2.47 o
   4   2   5       16.76       16.52      0.71 o
   5   2   5       28.52       38.81      0.90 o
  -7   3   5        0.57        1.12      0.07 o
  -6   3   5       13.83       15.30      0.53 o
  -5   3   5      136.89      136.11      2.10 o
  -4   3   5        3.76        4.75      0.16 o
  -3   3   5        1.59        3.08      0.14 o
  -2   3   5      200.54      224.67      2.47 o
  -1   3   5      201.67      212.55      2.40 o
   0   3   5        8.82        5.66      0.24 o
   1   3   5        9.73        9.25      0.37 o
   2   3   5      314.63      310.64      3.21 o
   3   3   5        0.18        0.26      0.29 o
   4   3   5       48.39       49.54      1.10 o
  -6   4   5        6.95        6.38      0.24 o
  -5   4   5       70.25       68.85      1.44 o
  -4   4   5        2.52        2.35      0.13 o
  -3   4   5       25.01       28.84      1.01 o
  -2   4   5       77.05       89.33      1.68 o
  -1   4   5      120.03      131.63      2.05 o
   0   4   5        5.37        6.10      0.24 o
   1   4   5       53.55       57.14      1.37 o
   2   4   5       53.31       52.47      1.29 o
   3   4   5       26.21       25.97      0.83 o
   4   4   5        0.26        0.05      0.31 o
  -6   5   5        2.53        1.98      0.08 o
  -5   5   5        3.92        3.03      0.13 o
  -4   5   5       12.05       12.58      0.50 o
  -3   5   5        3.08        3.71      0.16 o
  -2   5   5       32.45       37.64      1.14 o
  -1   5   5       27.39       29.39      1.01 o
   0   5   5        3.39        3.59      0.17 o
   1   5   5       86.12       79.49      1.53 o
   2   5   5        0.01        0.53      0.08 o
   3   5   5       12.15       10.81      0.43 o
  -4   6   5        6.56        5.15      0.22 o
  -3   6   5        2.35        2.33      0.11 o
  -2   6   5        0.66        1.00      0.10 o
  -1   6   5       17.42       18.10      0.72 o
   0   6   5        7.04        5.83      0.24 o
   1   6   5        1.59        2.00      0.09 o
  -2  -7   6        9.39        8.55      0.36 o
  -1  -7   6       12.82       13.48      0.55 o
   0  -7   6       24.11       25.81      0.84 o
   1  -7   6        1.89        1.53      0.10 o
   2  -7   6        0.58        0.25      0.23 o
   3  -7   6       13.08       12.26      0.52 o
  -3  -6   6       19.72       18.89      0.68 o
  -2  -6   6       27.47       28.69      0.94 o
  -1  -6   6       21.08       23.56      0.93 o
   0  -6   6       14.62       18.77      0.73 o
   1  -6   6        1.52        0.98      0.10 o
   2  -6   6        0.00        0.00     21.18 o
   3  -6   6       15.03       14.27      0.66 o
   4  -6   6        4.45        3.92      0.17 o
  -4  -5   6       26.84       25.64      0.77 o
  -3  -5   6        3.83        4.16      0.14 o
  -2  -5   6       12.44       11.16      0.49 o
  -1  -5   6       42.43       43.17      1.29 o
   0  -5   6       30.08       38.55      1.13 o
   1  -5   6       68.25       69.78      1.56 o
   2  -5   6       20.06       22.70      0.91 o
   3  -5   6       13.29       12.21      0.48 o
   4  -5   6        7.14        6.76      0.25 o
   5  -5   6        3.15        2.99      0.12 o
  -5  -4   6       10.19       11.66      0.48 o
  -4  -4   6       28.78       28.70      0.93 o
  -3  -4   6       12.84       14.60      0.57 o
  -2  -4   6        5.37        4.69      0.18 o
  -1  -4   6        0.01        0.00     26.23 o
   0  -4   6       30.44       31.13      1.00 o
   1  -4   6      128.26      130.74      2.01 o
   2  -4   6        0.07        0.38      0.24 o
   3  -4   6       35.73       36.44      1.13 o
   4  -4   6       48.81       51.43      1.27 o
   5  -4   6       16.38       16.92      0.65 o
  -6  -3   6        8.55        6.39      0.28 o
  -5  -3   6        9.67       10.13      0.39 o
  -4  -3   6        2.25        3.15      0.13 o
  -3  -3   6       11.31       11.35      0.50 o
  -2  -3   6        0.00        0.14      0.35 o
  -1  -3   6       35.08       47.11      1.14 o
   0  -3   6       84.00       94.28      1.56 o
   1  -3   6        1.44        1.74      0.10 o
   2  -3   6       14.57       15.28      0.58 o
   3  -3   6       13.89       14.86      0.58 o
   4  -3   6       31.85       32.59      1.05 o
   5  -3   6       60.10       65.15      1.32 o
   6  -3   6        1.28        1.06      0.07 o
  -6  -2   6       14.72       14.91      0.58 o
  -5  -2   6        3.73        3.76      0.15 o
  -4  -2   6        0.63        0.25      0.32 o
  -3  -2   6       26.59       27.51      0.94 o
  -2  -2   6       48.19       49.49      1.14 o
  -1  -2   6       49.78       54.88      1.15 o
   0  -2   6       19.92       20.23      0.71 o
   1  -2   6       10.17       15.55      0.61 o
   2  -2   6       32.70       35.36      0.99 o
   3  -2   6        0.04        0.31      0.09 o
   4  -2   6       47.06       48.49      1.26 o
   5  -2   6       55.02       59.35      1.27 o
   6  -2   6        0.11        0.33      0.19 o
  -6  -1   6       14.96       17.42      0.66 o
  -5  -1   6       53.89       49.95      1.29 o
  -4  -1   6       55.53       58.47      1.37 o
  -3  -1   6      218.35      218.04      2.46 o
  -2  -1   6      274.37      302.70      2.68 o
  -1  -1   6       81.81       80.11      1.33 o
   0  -1   6       48.46       35.81      0.90 o
   1  -1   6       58.35       52.06      1.11 o
   2  -1   6        7.64        9.06      0.36 o
   3  -1   6        9.00        5.04      0.22 o
   4  -1   6       85.74       91.19      1.70 o
   5  -1   6       55.76       59.18      1.23 o
  -7   0   6       14.49       11.06      0.44 o
  -6   0   6       11.16       11.07      0.43 o
  -5   0   6       28.45       24.58      0.97 o
  -4   0   6        1.72        4.98      0.22 o
  -3   0   6      279.67      279.18      2.76 o
  -2   0   6      332.10      337.65      2.84 o
  -1   0   6       15.55       10.77      0.43 o
   0   0   6      164.21      162.11      1.88 o
   1   0   6      230.61      190.64      2.16 o
   2   0   6        0.53        0.00     26.58 o
   3   0   6       33.28       31.08      1.01 o
   4   0   6       90.54       90.24      1.69 o
   5   0   6        3.49        2.74      0.11 o
  -7   1   6        6.69        6.09      0.22 o
  -6   1   6       84.17       82.35      1.51 o
  -5   1   6        3.87        4.69      0.22 o
  -4   1   6       17.93       18.98      0.74 o
  -3   1   6      237.75      252.35      2.65 o
  -2   1   6       88.58       96.36      1.54 o
  -1   1   6       13.73       22.89      0.77 o
   0   1   6       22.96       23.10      0.63 o
   1   1   6      106.21      111.88      1.73 o
   2   1   6       85.91       84.27      1.59 o
   3   1   6       38.74       37.11      1.11 o
   4   1   6       49.40       53.27      1.26 o
   5   1   6        3.06        2.49      0.09 o
  -6   2   6       37.90       40.43      1.05 o
  -5   2   6        6.93        7.98      0.34 o
  -4   2   6      106.31      113.73      1.96 o
  -3   2   6      186.69      185.96      2.38 o
  -2   2   6       72.71       65.70      1.38 o
  -1   2   6       30.75       26.09      0.88 o
   0   2   6       64.71       62.45      1.32 o
   1   2   6       71.67       67.38      1.43 o
   2   2   6      116.60      122.33      1.99 o
   3   2   6       15.75       18.11      0.76 o
   4   2   6        2.81        3.33      0.13 o
  -6   3   6       18.06       19.95      0.70 o
  -5   3   6        1.94        1.81      0.12 o
  -4   3   6      157.97      169.88      2.37 o
  -3   3   6      101.18      102.33      1.82 o
  -2   3   6        0.81        0.37      0.35 o
  -1   3   6        0.17        0.42      0.32 o
   0   3   6       38.69       40.26      1.15 o
   1   3   6       93.30       96.06      1.76 o
   2   3   6       28.36       28.19      0.95 o
   3   3   6        0.00        0.10      0.39 o
   4   3   6       11.53       12.94      0.46 o
  -6   4   6       19.77       20.35      0.62 o
  -5   4   6        1.57        1.03      0.10 o
  -4   4   6       27.63       27.52      0.94 o
  -3   4   6       52.76       53.09      1.36 o
  -2   4   6       16.12       15.31      0.60 o
  -1   4   6       24.61       31.28      1.02 o
   0   4   6       11.80        9.11      0.40 o
   1   4   6       54.93       52.93      1.28 o
   2   4   6        6.30        6.77      0.26 o
   3   4   6       10.03       11.83      0.45 o
  -5   5   6        0.72        0.66      0.07 o
  -4   5   6        2.80        2.39      0.12 o
  -3   5   6        9.08       10.32      0.40 o
  -2   5   6       55.36       56.36      1.32 o
  -1   5   6        2.14        2.70      0.12 o
   0   5   6       12.28       12.51      0.53 o
   1   5   6       37.33       34.72      0.92 o
   2   5   6        6.54        6.80      0.30 o
  -3   6   6       13.42       13.19      0.53 o
  -2   6   6       12.68       11.44      0.48 o
  -1   6   6        6.81        8.23      0.31 o
   0   6   6       25.26       22.14      0.62 o
  -1  -7   7        0.00        0.11      0.20 o
   0  -7   7        2.10        1.22      0.08 o
   1  -7   7        2.05        2.48      0.10 o
   2  -7   7        2.48        2.89      0.12 o
  -3  -6   7        3.87        4.11      0.15 o
  -2  -6   7       66.73       74.19      1.31 o
  -1  -6   7        3.66        4.06      0.17 o
   0  -6   7        5.68        5.61      0.19 o
   1  -6   7        0.49        1.24      0.10 o
   2  -6   7        3.45        2.38      0.11 o
   3  -6   7        4.43        4.33      0.15 o
   4  -6   7        9.40       12.13      0.47 o
  -4  -5   7        0.62        0.15      0.06 o
  -3  -5   7        8.47        8.50      0.24 o
  -2  -5   7       19.30       22.23      0.86 o
  -1  -5   7       78.40       76.54      1.67 o
   0  -5   7       11.82       11.10      0.49 o
   1  -5   7       17.27       18.10      0.71 o
   2  -5   7      153.30      150.87      2.19 o
   3  -5   7        4.75        3.11      0.15 o
   4  -5   7       15.03       17.66      0.66 o
  -5  -4   7       27.21       21.00      0.63 o
  -4  -4   7        4.74        3.80      0.16 o
  -3  -4   7       16.56       17.26      0.65 o
  -2  -4   7       10.23       10.21      0.43 o
  -1  -4   7      126.33      143.95      2.24 o
   0  -4   7       50.46       53.48      1.36 o
   1  -4   7        1.34        1.16      0.11 o
   2  -4   7       86.33       79.40      1.65 o
   3  -4   7       87.89       86.74      1.69 o
   4  -4   7        0.02        0.19      0.23 o
   5  -4   7        0.75        1.17      0.07 o
  -5  -3   7       12.44       10.05      0.44 o
  -4  -3   7        0.45        0.91      0.10 o
  -3  -3   7        0.69        0.63      0.10 o
  -2  -3   7       16.15       14.16      0.61 o
  -1  -3   7       69.40       73.91      1.54 o
   0  -3   7      355.71      403.77      3.50 o
   1  -3   7       62.52       58.34      1.36 o
   2  -3   7       41.32       36.00      1.08 o
   3  -3   7      179.20      182.06      2.44 o
   4  -3   7        0.17        0.30      0.27 o
   5  -3   7        0.01        0.20      0.20 o
  -6  -2   7       32.52       29.32      0.73 o
  -5  -2   7       52.92       52.88      1.21 o
  -4  -2   7       10.12       11.54      0.53 o
  -3  -2   7        9.19       10.53      0.46 o
  -2  -2   7      150.24      148.18      2.12 o
  -1  -2   7      195.23      186.05      2.36 o
   0  -2   7       52.09       59.65      1.32 o
   1  -2   7        9.81       10.21      0.46 o
   2  -2   7      117.68      108.95      1.85 o
   3  -2   7       67.59       74.07      1.56 o
   4  -2   7       95.97      100.29      1.73 o
   5  -2   7       10.25       11.87      0.46 o
  -6  -1   7       13.62       11.94      0.47 o
  -5  -1   7       12.24       13.59      0.58 o
  -4  -1   7       53.93       51.00      1.33 o
  -3  -1   7        6.23        5.36      0.22 o
  -2  -1   7      175.01      168.01      2.22 o
  -1  -1   7      636.39      602.01      4.23 o
   0  -1   7       16.36       17.70      0.63 o
   1  -1   7       65.29       66.11      1.39 o
   2  -1   7      250.90      225.04      2.65 o
   3  -1   7       23.23       24.61      0.91 o
   4  -1   7       35.82       34.49      1.00 o
   5  -1   7        6.31        8.32      0.34 o
  -6   0   7        2.56        2.06      0.11 o
  -5   0   7       31.93       31.65      1.03 o
  -4   0   7       28.58       30.82      1.06 o
  -3   0   7        0.00        0.41      0.37 o
  -2   0   7      213.00      207.85      2.47 o
  -1   0   7      143.60      143.77      2.03 o
   0   0   7        0.05        0.61      0.09 o
   1   0   7      135.55      125.41      1.95 o
   2   0   7       66.84       61.89      1.43 o
   3   0   7      101.79       90.00      1.79 o
   4   0   7        0.03        0.07      0.37 o
   5   0   7       14.21       18.33      0.58 o
  -6   1   7        0.02        0.41      0.23 o
  -5   1   7       43.84       47.90      1.20 o
  -4   1   7       32.73       32.17      1.04 o
  -3   1   7       10.79       15.03      0.61 o
  -2   1   7      189.64      196.21      2.44 o
  -1   1   7       45.34       47.45      1.18 o
   0   1   7       19.29       23.19      0.87 o
   1   1   7       43.55       36.61      1.12 o
   3   1   7       70.72       66.86      1.46 o
   4   1   7        2.42        1.73      0.09 o
  -6   2   7       22.84       24.40      0.73 o
  -5   2   7       30.57       34.97      0.99 o
  -4   2   7       15.84       14.38      0.55 o
  -2   2   7       20.45       23.07      0.91 o
  -1   2   7       25.99       25.78      0.99 o
   0   2   7        3.81        4.13      0.16 o
   1   2   7        6.37        7.19      0.30 o
   2   2   7       79.15       76.12      1.55 o
   3   2   7       67.42       65.05      1.32 o
   4   2   7        2.36        1.53      0.08 o
  -6   3   7        9.11        9.95      0.39 o
  -5   3   7       17.51       19.33      0.72 o
  -4   3   7       20.91       20.75      0.75 o
  -1   3   7        1.74        1.73      0.14 o
   2   3   7       11.78       10.74      0.41 o
   3   3   7       17.43       17.09      0.61 o
  -5   4   7       16.98       13.11      0.52 o
  -4   4   7        4.12        3.85      0.15 o
  -3   4   7        4.56        4.36      0.14 o
  -2   4   7        1.40        1.97      0.13 o
   0   4   7       21.83       21.29      0.80 o
   1   4   7        0.31        0.18      0.28 o
   2   4   7        5.86        5.34      0.19 o
  -4   5   7        3.98        2.89      0.09 o
  -3   5   7       13.30       14.56      0.58 o
  -2   5   7        2.73        2.72      0.11 o
  -1   5   7       11.10       11.16      0.47 o
   0   5   7       33.07       30.95      0.81 o
   1   5   7        0.39        0.78      0.07 o
  -2  -6   8        1.92        1.44      0.08 o
  -1  -6   8        1.40        2.09      0.10 o
   0  -6   8        9.38       12.27      0.51 o
   1  -6   8        1.11        0.72      0.08 o
   2  -6   8       15.84       14.12      0.48 o
   3  -6   8        6.57        5.45      0.23 o
  -3  -5   8       40.98       39.18      0.95 o
  -2  -5   8        0.00        0.21      0.25 o
  -1  -5   8        0.40        0.19      0.32 o
   0  -5   8       18.78       21.78      0.82 o
   1  -5   8       12.01       10.66      0.36 o
   2  -5   8       10.40        8.30      0.30 o
   3  -5   8        8.15        6.16      0.26 o
   4  -5   8       23.09       23.80      0.62 o
  -4  -4   8        0.13        0.16      0.22 o
  -3  -4   8       16.81       15.46      0.65 o
  -2  -4   8       51.08       65.54      1.45 o
  -1  -4   8        2.46        2.72      0.14 o
   0  -4   8        0.01        0.00     25.31 o
   1  -4   8      188.61      170.71      2.40 o
   2  -4   8        1.54        1.47      0.12 o
   3  -4   8        5.76        4.49      0.16 o
   4  -4   8       39.94       38.28      0.88 o
  -5  -3   8        1.01        1.13      0.07 o
  -4  -3   8       57.66       61.67      1.27 o
  -3  -3   8        5.34        7.13      0.29 o
  -2  -3   8       91.61      102.55      1.85 o
  -1  -3   8        5.26        6.79      0.25 o
   0  -3   8        0.60        2.13      0.14 o
   1  -3   8      118.56      108.46      1.96 o
   2  -3   8       39.34       42.71      1.18 o
   3  -3   8       21.04       18.08      0.75 o
   4  -3   8        7.94        9.12      0.37 o
  -5  -2   8        1.61        1.06      0.09 o
  -4  -2   8       37.30       41.09      1.11 o
  -3  -2   8      128.12      134.78      2.09 o
  -2  -2   8       26.28       29.32      1.01 o
  -1  -2   8       49.05       52.54      1.37 o
   0  -2   8      295.27      315.70      3.23 o
   2  -2   8       44.23       38.86      1.16 o
   3  -2   8       23.46       21.40      0.82 o
   4  -2   8        0.27        0.61      0.08 o
  -5  -1   8        6.89        7.24      0.25 o
  -4  -1   8       11.06       11.17      0.46 o
  -3  -1   8      194.28      199.90      2.58 o
  -2  -1   8       16.69       19.38      0.66 o
  -1  -1   8        1.01        2.44      0.15 o
   0  -1   8      117.50      115.59      1.94 o
   1  -1   8       58.06       54.56      1.39 o
   3  -1   8        7.66        6.77      0.26 o
   4  -1   8       19.40       19.31      0.66 o
  -6   0   8       22.79       22.82      0.64 o
  -5   0   8        3.57        3.74      0.14 o
  -4   0   8       33.05       31.03      1.04 o
  -2   0   8      297.94      320.44      3.29 o
  -1   0   8      103.01       97.96      1.86 o
   0   0   8        3.38        3.46      0.14 o
   1   0   8      115.09      107.39      1.92 o
   3   0   8       23.14       21.40      0.81 o
   4   0   8        0.65        0.24      0.20 o
  -6   1   8        1.94        1.96      0.09 o
  -5   1   8        0.18        0.27      0.22 o
  -4   1   8       49.43       53.86      1.32 o
  -2   1   8      130.09      139.96      2.17 o
  -1   1   8        0.06        0.00     50.40 o
   0   1   8       51.75       45.29      1.22 o
   1   1   8       31.15       29.38      1.03 o
   3   1   8        0.94        1.21      0.09 o
   4   1   8        1.40        1.52      0.07 o
  -5   2   8        3.86        5.08      0.23 o
  -4   2   8       17.53       20.93      0.81 o
  -2   2   8        8.29       13.54      0.56 o
  -1   2   8        8.48       11.08      0.39 o
   0   2   8       48.50       36.85      1.10 o
   3   2   8        4.99        5.09      0.20 o
  -5   3   8        0.03        0.28      0.23 o
  -4   3   8        4.07        4.15      0.18 o
   2   3   8       17.73       16.92      0.58 o
  -4   4   8       18.54       20.41      0.62 o
  -3   4   8        7.79        7.27      0.34 o
   1   4   8       47.51       47.22      0.92 o
   0  -6   9        5.16        3.85      0.16 o
   1  -6   9        4.83        4.60      0.18 o
  -2  -5   9       49.34       46.95      0.98 o
  -1  -5   9       37.53       37.03      1.06 o
   0  -5   9        2.69        2.39      0.14 o
   1  -5   9        1.24        1.45      0.09 o
   2  -5   9       51.06       43.95      0.97 o
  -3  -4   9        6.38        4.49      0.15 o
  -2  -4   9       10.33       11.98      0.49 o
  -1  -4   9       60.99       61.55      1.43 o
   0  -4   9        4.54        5.84      0.25 o
   1  -4   9        4.73        4.58      0.15 o
   2  -4   9       97.14       90.51      1.49 o
   3  -4   9       31.21       33.12      0.83 o
  -4  -3   9       18.32       15.67      0.60 o
  -3  -3   9       14.96       12.68      0.53 o
  -2  -3   9       35.90       38.38      1.10 o
  -1  -3   9       30.64       34.54      1.09 o
   0  -3   9       37.78       36.42      1.11 o
   1  -3   9       27.39       25.69      0.94 o
   2  -3   9       31.39       30.35      0.93 o
   3  -3   9       71.72       71.06      1.26 o
  -5  -2   9       31.20       29.31      0.69 o
  -4  -2   9        0.22        0.00     22.20 o
  -3  -2   9        4.93        4.93      0.17 o
   2  -2   9       41.74       37.23      1.04 o
   3  -2   9       20.37       19.52      0.70 o
  -5  -1   9       34.57       31.72      0.75 o
  -4  -1   9        9.50       10.67      0.40 o
  -1  -1   9       60.50       60.65      1.48 o
   0  -1   9       14.26       15.41      0.57 o
   3  -1   9        2.14        2.83      0.14 o
  -5   0   9        3.13        3.01      0.14 o
  -4   0   9       24.35       21.95      0.79 o
  -2   0   9        0.13        0.06      0.11 o
  -1   0   9      103.27      109.77      1.97 o
   0   0   9        3.81        5.88      0.25 o
   3   0   9        4.91        4.11      0.14 o
  -5   1   9        9.71        7.46      0.31 o
  -2   1   9       29.48       31.26      1.03 o
  -1   1   9        1.24        2.17      0.14 o
   0   1   9       38.13       34.59      1.04 o
   3   1   9       29.60       27.20      0.65 o
   0  -5  10       10.49       10.07      0.39 o
  -2  -4  10       24.98       29.63      0.75 o
  -1  -4  10        3.00        3.71      0.12 o
   0  -4  10        4.85        5.68      0.24 o
   1  -4  10       23.96       22.42      0.71 o
   2  -4  10        8.20        8.63      0.30 o
  -3  -3  10       23.56       22.50      0.67 o
  -2  -3  10       13.71       12.70      0.47 o
  -1  -3  10        0.67        1.19      0.10 o
   1  -3  10       47.47       37.36      1.01 o
   2  -3  10       14.84       13.70      0.54 o
  -4  -2  10       43.37       36.37      0.77 o
  -3  -2  10       33.14       32.78      0.87 o
  -4  -1  10       10.37        8.79      0.35 o
  -1   1  10        0.11        0.49      0.10 o
 
